# Supplementary material for: Identification of Novel Candidate Markers of Type 2 Diabetes and Obesity in Russia by Exome Sequencing with a Limited Sample Size
Source: Genes (Basel). 2018 Aug 17;9(8):415. doi: 10.3390/genes9080415 (PMC6115942; doi:10.3390/genes9080415)
Supplement: Supplementary file 1 [file genes-09-00415-s001.zip]

Archive with 10 entries (9 files):
- supplementary_material/
- supplementary_material/Supporting_Figures.pdf
- supplementary_material/Table_S1_BMI_AllVars_Final.xlsx
- supplementary_material/Table_S2_GLUCOSE_AllVars_Final.xlsx
- supplementary_material/Table_S3_OBESITY+T2D_VS_C_AllVars_Final.xlsx
- supplementary_material/Table_S4_OBESITY_VS_C_AllVars_Final.xlsx
- supplementary_material/Table_S5_T2D_VS_C_AllVars_Final.xlsx
- supplementary_material/Table_S6_T2D_VS_OB+C_AllVars_Final.xlsx
- supplementary_material/Table_S7_TRIGLYCERIDE_AllVars_Final.xlsx
- supplementary_material/Table_S8_WHR_AllVars_Final.xlsx
