# Supplementary material for: Identification of Novel Candidate Markers of Type 2 Diabetes and Obesity in Russia by Exome Sequencing with a Limited Sample Size
Source: Genes (Basel). 2018 Aug 17;9(8):415. doi: 10.3390/genes9080415 (PMC6115942; doi:10.3390/genes9080415)
Supplement: Supplementary file 1 [file genes-09-00415-s001.zip › supplementary_material/Table_S1_BMI_AllVars_Final.xlsx]

## Sheet: Sheet1
Location
